# Supplementary material for: Assessing the utility of genomic selection to breed for durable Ascochyta blight resistance in chickpea
Source: Plant Genome. 2025 Mar 31;18(2):e70023. doi: 10.1002/tpg2.70023 (PMC11958870; doi:10.1002/tpg2.70023)
Supplement: Supplementary file 2 — Supplementary File 1. GEBVs evaluated for all genotypes, excluded CBA materials due to confidential reasons. [file TPG2-18-e70023-s002.csv]

Name	GEBV	Category
FLIP-97-264C	78.26	FLIP
FLIP-97-265C	60.844	FLIP
FLIP-97-266C	68.485	FLIP
FLIP-97-267C	78.83	FLIP
FLIP-97-269C	58.56421	FLIP
FLIP-97-271C	55.97	FLIP
FLIP-97-272C	53.683	FLIP
FLIP-97-274C	74.11	FLIP
FLIP-97-276C	58.7025	FLIP
FLIP-97-279C	57.8061	FLIP
FLIP-96-6C	49.208	FLIP
FLIP-97-140C	41.84	FLIP
FLIP-97-145C	29.93	FLIP
FLIP-97-146C	34.14	FLIP
FLIP-97-160C	34.21	FLIP
FLIP-97-161C	29.53	FLIP
FLIP-97-162C	29.28	FLIP
FLIP-97-169C	31.1	FLIP
FLIP-97-176C	27.27	FLIP
FLIP-97-180C	33.74	FLIP
FLIP-97-183C	33.12	FLIP
FLIP-97-194C	35.39	FLIP
FLIP-97-201C	28.54	FLIP
FLIP-97-210C	46.17	FLIP
FLIP-97-233C	31.04	FLIP
FLIP-97-234C	30.36	FLIP
FLIP-97-235C	31.69	FLIP
FLIP-96-131C	67.681	FLIP
FLIP-96-132C	79.05	FLIP
FLIP-96-135C	71.27	FLIP
FLIP-96-139C	80.4	FLIP
FLIP-97-1C	53.434	FLIP
FLIP-97-4C	41.41	FLIP
FLIP-97-11C	50.749	FLIP
FLIP-97-14C	63.691	FLIP
FLIP-97-15C	64.001	FLIP
FLIP-97-17C	74.44	FLIP
FLIP-97-27C	73.63	FLIP
FLIP-97-278C	83.33	FLIP
FLIP-96-152C	24.99	FLIP
FLIP-96-157C	25.95	FLIP
FLIP-96-158C	36.98	FLIP
FLIP-96-47C	33.47	FLIP
FLIP-96-69C	33.69	FLIP
FLIP-96-90C	42.58	FLIP
FLIP-97-84C	25.54	FLIP
FLIP-97-89C	23.47	FLIP
FLIP-97-122C	23.2	FLIP
FLIP-97-125C	23.13	FLIP
FLIP-97-127C	26.93	FLIP
FLIP-97-136C	25.08	FLIP
FLIP-97-227C	30.16	FLIP
FLIP-97-229C	23	FLIP
FLIP-97-231C	39.14	FLIP
FLIP-97-239C	69.03	FLIP
FLIP-97-150C	36.64	FLIP
FLIP-97-166C	36.17	FLIP
FLIP-97-168C	34.41	FLIP
FLIP-97-189C	27.98	FLIP
FLIP-89-79C	36.7	FLIP
FLIP-04-27C	28.13	FLIP
FLIP-04-36C	36.63	FLIP
FLIP-04-37C	42.84	FLIP
FLIP-04-14C	31.76	FLIP
FLIP-05-041C	33.75	FLIP
FLIP-05-042C	33.68	FLIP
FLIP-05-043C	34.64	FLIP
FLIP-05-044C	35.33	FLIP
FLIP-05-045C	41.07	FLIP
FLIP-05-047C	56.537	FLIP
FLIP-05-049C	28.04	FLIP
FLIP-05-051C	30.97	FLIP
FLIP-05-052C	38.55	FLIP
FLIP-05-053C	51.295	FLIP
FLIP-05-055C	30.29	FLIP
FLIP-05-056C	50.858	FLIP
FLIP-05-057C	36.09	FLIP
FLIP-05-060C	58.0945	FLIP
FLIP-97-263C	62.298	FLIP
FLIP-05-068C	24.61	FLIP
FLIP-05-070C	35.02	FLIP
FLIP-05-074C	39.15	FLIP
FLIP-05-077C	45.13	FLIP
FLIP-05-080C	50.816	FLIP
FLIP-05-081C	39.11	FLIP
FLIP-05-083C	27.48	FLIP
FLIP-05-084C	47.43	FLIP
FLIP-05-085C	22.72	FLIP
FLIP-05-086C	37.82	FLIP
FLIP-05-089C	32.6	FLIP
FLIP-05-090C	31.45	FLIP
FLIP-05-091C	40.62	FLIP
FLIP-05-092C	31.92	FLIP
FLIP-05-093C	36.42	FLIP
FLIP-05-094C	29.31	FLIP
FLIP-05-095C	25.65	FLIP
FLIP-05-096C	31.53	FLIP
FLIP-05-097C	32.38	FLIP
FLIP-05-099C	32.22	FLIP
FLIP-05-100C	25.89	FLIP
FLIP-05-101C	30.65	FLIP
FLIP-05-103C	25.75	FLIP
FLIP-05-104C	28.72	FLIP
FLIP-05-107C	32.92	FLIP
FLIP-05-108C	24.56	FLIP
FLIP-05-109C	28.25	FLIP
FLIP-05-112C	41.81	FLIP
FLIP-05-113C	40.14	FLIP
FLIP-05-115C	44.71	FLIP
FLIP-05-124C	37.82	FLIP
FLIP-05-127C	41.98	FLIP
FLIP-05-132C	50.408	FLIP
FLIP-05-137C	39.86	FLIP
FLIP-05-139C	43.67	FLIP
FLIP-05-141C	42.26	FLIP
FLIP-05-144C	39.87	FLIP
FLIP-05-145C	51.772	FLIP
FLIP-05-146C	49.597	FLIP
FLIP-05-154C	32.61	FLIP
FLIP-05-156C	41.62	FLIP
FLIP-05-157C	46.31	FLIP
FLIP-05-162C	35.38	FLIP
FLIP-05-163C	26.71	FLIP
FLIP-05-169C	35.26	FLIP
FLIP-05-170C	44.12	FLIP
FLIP-05-171C	39.6	FLIP
FLIP-05-172C	48.32	FLIP
FLIP-05-176C	30.43	FLIP
FLIP-05-178C	24.99	FLIP
FLIP-05-179C	33.45	FLIP
FLIP-05-180C	26.68	FLIP
FLIP-2002-49C	44.32	FLIP
FLIP-2002-50C	50.223	FLIP
FLIP-2002-52C	53.67	FLIP
FLIP-2002-55C	45.27	FLIP
FLIP-2002-56C	46.74	FLIP
FLIP-2002-57C	52.363	FLIP
FLIP-2002-58C	46.23	FLIP
FLIP-2002-61C	45.04	FLIP
FLIP-2002-62C	46.17	FLIP
FLIP-2002-65C	57.8434	FLIP
FLIP-2002-66C	44.09	FLIP
FLIP-2002-69C	59.674	FLIP
FLIP-2002-82C	46.8	FLIP
FLIP-2002-86C	43.71	FLIP
FLIP-2002-89C	44.99	FLIP
FLIP-2003-101C	37.78	FLIP
FLIP-2003-105C	29.44	FLIP
FLIP-2003-109C	50.076	FLIP
FLIP-2003-10C	48.05	FLIP
FLIP-2003-111C	40.75	FLIP
FLIP-2003-113C	29.46	FLIP
FLIP-2003-115C	33.66	FLIP
FLIP-2003-116C	31.91	FLIP
FLIP-2003-11C	44.87	FLIP
FLIP-2003-148C	28.26	FLIP
FLIP-2003-150C	23.06	FLIP
FLIP-2003-1C	39.76	FLIP
FLIP-2003-23C	58.3316	FLIP
FLIP-2003-31C	26.52	FLIP
FLIP-2003-32C	53.514	FLIP
FLIP-2003-51C	33.58	FLIP
FLIP-2003-52C	30.73	FLIP
FLIP-2003-54C	40.41	FLIP
FLIP-2003-80C	39.96	FLIP
FLIP-2003-97C	35.77	FLIP
FLIP-2003-9C	62.57	FLIP
FLIP-05-082C	53.912	FLIP
FLIP-2002-51C	46.24	FLIP
FLIP-2002-54C	41.12	FLIP
FLIP-2002-60C	48.21	FLIP
FLIP-2002-70C	55.894	FLIP
FLIP-2003-39C	39.49	FLIP
FLIP-2003-95C	48.47	FLIP
FLIP-2002-12C	45.79	FLIP
FLIP-2002-25C	27.45	FLIP
FLIP-2002-67C	45.9	FLIP
FLIP-2002-76C	46.4	FLIP
FLIP-2003-02C	34.39	FLIP
FLIP-2003-05C	35.62	FLIP
FLIP-2003-102C	25.18	FLIP
FLIP-2003-118C	26.87	FLIP
FLIP-2003-121C	32.02	FLIP
FLIP-2003-123C	33.9	FLIP
FLIP-2003-125C	36.81	FLIP
FLIP-2003-126C	30.31	FLIP
FLIP-2003-127C	37.05	FLIP
FLIP-2003-12C	49.009	FLIP
FLIP-2003-131C	38.67	FLIP
FLIP-2003-132C	32.08	FLIP
FLIP-2003-133C	35.48	FLIP
FLIP-2003-134C	53.015	FLIP
FLIP-2003-135C	36.24	FLIP
FLIP-2003-137C	35.33	FLIP
FLIP-2003-13C	41.42	FLIP
FLIP-2003-140C	36.23	FLIP
FLIP-2003-141C	27.14	FLIP
FLIP-2003-142C	37.95	FLIP
FLIP-2003-144C	31.24	FLIP
FLIP-2003-145C	57.348	FLIP
FLIP-2003-147C	22.81	FLIP
FLIP-2003-149C	22.6	FLIP
FLIP-2003-151C	39.54	FLIP
FLIP-2003-152C	41.43	FLIP
FLIP-2003-16C	51.992	FLIP
FLIP-2003-29C	24.84	FLIP
FLIP-2003-38C	45.32	FLIP
FLIP-2003-48C	38.1	FLIP
FLIP-2003-49C	34.47	FLIP
FLIP-2003-59C	41.91	FLIP
FLIP-2003-65C	44.89	FLIP
FLIP-2003-66C	63.569	FLIP
FLIP-2003-69C	50.244	FLIP
FLIP-2003-71C	41.07	FLIP
FLIP-2003-78C	65.375	FLIP
FLIP-2003-79C	43.67	FLIP
FLIP-2003-82C	38.66	FLIP
FLIP-2003-84C	37.13	FLIP
FLIP-2003-89C	53.566	FLIP
FLIP-2003-91C	51.384	FLIP
FLIP-97-682C	44.62	FLIP
FLIP-2002-5C	38.93	FLIP
FLIP-09-42C	30.44	FLIP
FLIP-10-104C	34.73	FLIP
FLIP-10-149C	40.58	FLIP
FLIP-10-251C	45.03	FLIP
FLIP-10-203C	39.84	FLIP
FLIP-10-212C	37.75	FLIP
FLIP-10-234C	34.3	FLIP
FLIP-10-18C	31.92	FLIP
FLIP-10-34C	38.28	FLIP
FLIP-10-61C	51.654	FLIP
FLIP-10-71C	44.05	FLIP
FLIP-10-130C	39.7	FLIP
FLIP-10-238C	33.19	FLIP
FLIP-10-261C	33.47	FLIP
FLIP-10-262C	36.99	FLIP
FLIP-10-273C	41.37	FLIP
FLIP-10-65C	36.17	FLIP
FLIP-10-135C	26.74	FLIP
FLIP-10-244C	48.819	FLIP
FLIP-10-350C	30.74	FLIP
FLIP-10-354C	19.7	FLIP
FLIP-10-357C	33.79	FLIP
FLIP-10-376C	27.58	FLIP
FLIP-11-24C	23.51	FLIP
FLIP-11-37C	22.44	FLIP
FLIP-11-49C	23.36	FLIP
FLIP-11-68C	26.22	FLIP
FLIP-11-82C	24.72	FLIP
FLIP-11-83C	37.05	FLIP
FLIP-11-115C	28.31	FLIP
FLIP-11-116C	24.5	FLIP
FLIP-11-124C	26.78	FLIP
FLIP-11-143C	36.59	FLIP
FLIP-11-149C	33.9	FLIP
FLIP-11-152C	30.58	FLIP
FLIP-11-186C	38.48	FLIP
FLIP-11-204C	34.17	FLIP
FLIP-11-33C	23.21	FLIP
FLIP-11-34C	19.1	FLIP
FLIP-11-39C	20.91	FLIP
FLIP-11-41C	35.47	FLIP
FLIP-11-44C	32.2	FLIP
FLIP-11-74C	40.94	FLIP
FLIP-11-75C	20.06	FLIP
FLIP-11-96C	43.83	FLIP
FLIP-11-99C	31.32	FLIP
FLIP-11-101C	30.5	FLIP
FLIP-11-103C	24.86	FLIP
FLIP-11-107C	19.37	FLIP
FLIP-11-108C	25.21	FLIP
FLIP-11-109C	25.22	FLIP
FLIP-11-117C	25.89	FLIP
FLIP-11-160C	27.44	FLIP
FLIP-11-162C	41.32	FLIP
FLIP-11-165C	29.94	FLIP
FLIP-11-170C	44.02	FLIP
FLIP-11-174C	31.1	FLIP
FLIP-11-212C	32.58	FLIP
FLIP-11-229C	38.75	FLIP
FLIP-11-51C	32.01	FLIP
FLIP-11-53C	39.8	FLIP
FLIP-11-64C	28.09	FLIP
FLIP-11-84C	32.7	FLIP
FLIP-11-98C	32.35	FLIP
FLIP-11-112C	23.74	FLIP
FLIP-11-164C	33.17	FLIP
FLIP-11-191C	29.16	FLIP
FLIP-11-211C	39.15	FLIP
FLIP-11-110C	29.05	FLIP
FLIP-11-119C	19.5	FLIP
FLIP-11-157C	25.34	FLIP
FLIP-10-340C	33.85	FLIP
FLIP-10-360C	34.98	FLIP
FLIP-10-374C	28.73	FLIP
FLIP-11-29C	19.21	FLIP
FLIP-11-61C	21.33	FLIP
FLIP-11-62C	17.01	FLIP
FLIP-11-127C	29.01	FLIP
FLIP-10-327C	41.03	FLIP
FLIP-10-326C	42.49	FLIP
FLIP-10-328C	56.223	FLIP
FLIP-10-330C	23.03	FLIP
FLIP-10-342C	47.76	FLIP
FLIP-10-353C	28.68	FLIP
FLIP-10-362C	56.658	FLIP
FLIP-10-379C	31.75	FLIP
FLIP-10-381C	28.49	FLIP
FLIP-10-341C	53.405	FLIP
FLIP-10-370C	25.33	FLIP
FLIP-10-375C	28.03	FLIP
FLIP-91-174C	49.94	FLIP
FLIP-84-65C	56.946	FLIP
FLIP-90-145C	43.74	FLIP
FLIP-90-156C	59.3586	FLIP
FLIP-90-165C	69.04	FLIP
FLIP-89-4C	55.679	FLIP
FLIP-89-17C	68.7	FLIP
FLIP-89-20C	47.59	FLIP
FLIP-90-2C	63.088	FLIP
FLIP-90-15C	60.094	FLIP
FLIP-90-16C	58.9057	FLIP
FLIP-90-19C	57.9519	FLIP
FLIP-90-32C	57.7141	FLIP
FLIP-90-42C	58.7058	FLIP
FLIP-90-51C	45.82	FLIP
FLIP-90-119C	56.287	FLIP
FLIP-90-129C	57.353	FLIP
FLIP-90-130C	71.53	FLIP
FLIP-90-135C	57.261	FLIP
FLIP-90-158C	61.445	FLIP
FLIP-90-160C	57.892	FLIP
FLIP-90-180C	56.584	FLIP
FLIP-88-6C	60.254	FLIP
FLIP-89-16C	61.773	FLIP
FLIP-89-117C	52.923	FLIP
FLIP-90-105C	34.63	FLIP
FLIP-90-109C	38.5	FLIP
FLIP-91-86C	50.043	FLIP
FLIP-91-87C	61.687	FLIP
FLIP-91-91C	65.188	FLIP
FLIP-91-92C	81.71	FLIP
FLIP-91-93C	56.411	FLIP
FLIP-91-97C	45.56	FLIP
FLIP-91-98C	71.27	FLIP
FLIP-91-132C	53.537	FLIP
FLIP-91-136C	49.36	FLIP
FLIP-90-56C	31.32	FLIP
FLIP-90-104C	42.49	FLIP
FLIP-90-112C	53.691	FLIP
FLIP-90-63C	58.46399	FLIP
FLIP-91-142C	40.41	FLIP
FLIP-91-158C	53.474	FLIP
FLIP-91-201C	41.2	FLIP
FLIP-92-56C	53.418	FLIP
FLIP-92-121C	37.35	FLIP
FLIP-92-160C	69.58	FLIP
FLIP-92-28C	45.45	FLIP
FLIP-92-31C	47.07	FLIP
FLIP-92-109C	57.203	FLIP
FLIP-92-115C	39.56	FLIP
FLIP-92-127C	38.86	FLIP
FLIP-92-8C	71.27	FLIP
FLIP-92-50C	49.957	FLIP
FLIP-92-55C	38.38	FLIP
FLIP-92-79C	63.387	FLIP
FLIP-92-93C	49.776	FLIP
FLIP-92-100C	63.374	FLIP
FLIP-92-34C	75.34	FLIP
FLIP-92-52C	54.903	FLIP
FLIP-92-187C	54.909	FLIP
FLIP-92-189C	65.277	FLIP
FLIP-93-244C	80.28	FLIP
FLIP-93-248C	58.45858	FLIP
FLIP-95-74C	71.42	FLIP
ILC-04515	84.16	Vavilov
ILC-04527	50.55	Vavilov
FLIP-93-205C	86.91	FLIP
FLIP-93-206C	81.49	FLIP
FLIP-93-208C	57.955	FLIP
FLIP-93-214C	87.82	FLIP
FLIP-93-215C	88.38	FLIP
FLIP-93-216C	80.21	FLIP
FLIP-93-218C	85.91	FLIP
FLIP-93-219C	80.96	FLIP
FLIP-93-221C	81.24	FLIP
FLIP-93-222C	80.97	FLIP
FLIP-93-223C	55.644	FLIP
FLIP-93-224C	80.49	FLIP
FLIP-93-225C	72.77	FLIP
FLIP-93-230C	78.65	FLIP
FLIP-93-34C	51.05	FLIP
FLIP-93-35C	50.278	FLIP
FLIP-93-44C	67.107	FLIP
FLIP-93-46C	60.503	FLIP
FLIP-93-101C	46.68	FLIP
FLIP-93-127C	27	FLIP
FLIP-93-137C	42.5	FLIP
FLIP-93-142C	55.13	FLIP
FLIP-93-149C	59.55	FLIP
FLIP-93-151C	62.938	FLIP
FLIP-93-152C	60.648	FLIP
FLIP-93-168C	45.27	FLIP
FLIP-93-169C	65.325	FLIP
FLIP-93-190C	40.32	FLIP
FLIP-93-13C	63.992	FLIP
FLIP-93-132C	56.212	FLIP
FLIP-93-148C	52.849	FLIP
FLIP-93-162C	37.84	FLIP
FLIP-93-170C	42.3	FLIP
FLIP-93-177C	38.42	FLIP
FLIP-91-209C	37.99	FLIP
FLIP-92-147C	41.94	FLIP
FLIP-89-82C	55.963	FLIP
FLIP-91-69C	55.813	FLIP
FLIP-93-53C	47.36	FLIP
FLIP-94-105C	54.141	FLIP
FLIP-93-38C	49.034	FLIP
FLIP-94-66C	52.4	FLIP
FLIP-94-67C	42.64	FLIP
FLIP-94-80C	50.162	FLIP
FLIP-94-87C	54.436	FLIP
FLIP-88-83C	44.77	FLIP
FLIP-94-62C	62.923	FLIP
FLIP-94-95C	45.04	FLIP
FLIP-94-33C	59.3254	FLIP
FLIP-94-37C	55.647	FLIP
FLIP-94-51C	50.648	FLIP
FLIP-94-127C	50.107	FLIP
FLIP-93-29C	45.72	FLIP
FLIP-94-4C	62.182	FLIP
FLIP-94-38C	42.62	FLIP
FLIP-94-78C	40.76	FLIP
FLIP-94-82C	47.66	FLIP
FLIP-94-101C	73.18	FLIP
FLIP-94-117C	47.07	FLIP
FLIP-94-122C	50.182	FLIP
FLIP-93-228C	77.47	FLIP
FLIP-97-50C	52.607	FLIP
FLIP-97-103C	34.58	FLIP
FLIP-97-197C	28.97	FLIP
FLIP-96-107C	45.06	FLIP
FLIP-96-111C	58.7237	FLIP
FLIP-96-112C	83.46	FLIP
FLIP-96-113C	48	FLIP
FLIP-96-114C	88.81	FLIP
FLIP-96-117C	70.49	FLIP
FLIP-96-118C	59.868	FLIP
FLIP-96-148C	60.24	FLIP
FLIP-97-18C	67.829	FLIP
FLIP-97-34C	63.346	FLIP
FLIP-97-245C	74.94	FLIP
FLIP-97-246C	81.54	FLIP
FLIP-97-248C	76.16	FLIP
FLIP-93-213C	93.84	FLIP
FLIP-97-251C	32.33	FLIP
FLIP-97-254C	66.224	FLIP
FLIP-97-256C	42.52	FLIP
FLIP-97-257C	47.67	FLIP
FLIP-97-261C	64.871	FLIP
FLIP-97-262C	52.984	FLIP
FLORESHTSKIJN8/76	27.91	Vavilov
ILC-09853	77.14	Vavilov
ILC-09854	77.06	Vavilov
ILC-09859	64.714	Vavilov
ILC-09860	78.46	Vavilov
ILC-09861	79.93	Vavilov
ILC-09862	77.24	Vavilov
ILC-09863	73.5	Vavilov
ILC-09865	80.82	Vavilov
ILC-09868	60.082	Vavilov
ILC-09869	79.8	Vavilov
ILC-09870	79.98	Vavilov
ILC-09906	67.344	Vavilov
ILC-09927	64.426	Vavilov
ILC-09933	72.9	Vavilov
ILC-09937	71.65	Vavilov
ILC-09939	77.79	Vavilov
ILC-09946	28.4	Vavilov
ILC-09949	76.33	Vavilov
ILC-09956	83.95	Vavilov
ILC-09964	61.481	Vavilov
ILC-09970	59.2014	Vavilov
ILC-09971	77.35	Vavilov
ILC-09973	83.93	Vavilov
ILC-09982	79.54	Vavilov
ILC-09984	64.565	Vavilov
ILC-09986	31.64	Vavilov
ILC-09988	59.0264	Vavilov
ILC-09991	59.0023	Vavilov
ILC-09994	78.25	Vavilov
ILC-10000	67.906	Vavilov
ILC-10002	81.23	Vavilov
ILC-10005	80.58	Vavilov
ILC-10016	83.66	Vavilov
ILC-10019	78.39	Vavilov
ILC-10030	45.8	Vavilov
ILC-10032	59.839	Vavilov
ILC-10036	75.44	Vavilov
ILC-10046	71.33	Vavilov
ILC-10047	66.303	Vavilov
ILC-10048	76.27	Vavilov
ILC-10049	80.15	Vavilov
ILC-10056	69.53	Vavilov
ILC-10087	73.15	Vavilov
ILC-10123	66.496	Vavilov
ILC-10125	72.39	Vavilov
ILC-10152	61.047	Vavilov
ILC-10154	66.04	Vavilov
ILC-10155	77.8	Vavilov
ILC-10156	62.592	Vavilov
ILC-10157	72.35	Vavilov
ILC-10158	73.67	Vavilov
ILC-10160	78.66	Vavilov
ILC-10161	77.69	Vavilov
ILC-10162	77.02	Vavilov
ILC-10164	71.29	Vavilov
ILC-10171	64.206	Vavilov
ILC-10177	68.117	Vavilov
ILC-10217	61.612	Vavilov
ILC-10220	71.55	Vavilov
ILC-10221	74.15	Vavilov
ILC-10224	64.6	Vavilov
ILC-10226	78.79	Vavilov
ILC-10232	71.97	Vavilov
ILC-10233	64.321	Vavilov
ILC-10234	64.292	Vavilov
ILC-10238	69.13	Vavilov
ILC-10257	73.09	Vavilov
ILC-10258	61.526	Vavilov
ILC-10259	75.02	Vavilov
ILC-10263	68.186	Vavilov
ILC-10265	64.057	Vavilov
ILC-10269	79.6	Vavilov
ILC-10274	64.6	Vavilov
ILC-10275	87.07	Vavilov
ILC-10278	59.743	Vavilov
ILC-10281	86.52	Vavilov
ILC-10289	78.6	Vavilov
ILC-10290	80.18	Vavilov
ILC-10292	73.58	Vavilov
ILC-10293	80.2	Vavilov
ILC-10294	76.29	Vavilov
ILC-10295	75.75	Vavilov
ILC-10296	75.72	Vavilov
ILC-10299	74.46	Vavilov
ILC-10300	79.02	Vavilov
ILC-10301	72.58	Vavilov
ILC-10302	80.37	Vavilov
ILC-10306	78.72	Vavilov
ILC-10308	79.59	Vavilov
ILC-10309	81.86	Vavilov
ILC-10313	81.61	Vavilov
ILC-10315	69.6	Vavilov
ILC-10327	73.37	Vavilov
ILC-10329	63.434	Vavilov
ILC-10330	79.47	Vavilov
ILC-10333	72.93	Vavilov
ILC-10334	80.71	Vavilov
ILC-10336	76.44	Vavilov
ILC-10338	77.67	Vavilov
ILC-10339	71.94	Vavilov
ILC-10340	78.63	Vavilov
ILC-10341	67.825	Vavilov
ILC-10343	76.52	Vavilov
ILC-10347	69.78	Vavilov
ILC-10348	82.02	Vavilov
ILC-10349	79.04	Vavilov
ILC-10351	79.42	Vavilov
ILC-10352	84.23	Vavilov
ILC-10362	70.97	Vavilov
ILC-10367	68.83	Vavilov
ILC-10370	51.798	Vavilov
ILC-10374	61.458	Vavilov
ILC-10377	69.53	Vavilov
ILC-10378	73.75	Vavilov
ILC-10379	78.42	Vavilov
ILC-10382	57.6583	Vavilov
ILC-10384	65.314	Vavilov
ILC-10385	64.816	Vavilov
ILC-10386	76.87	Vavilov
ILC-10389	72.92	Vavilov
ILC-10390	71.38	Vavilov
ILC-10391	64.085	Vavilov
ILC-10392	64.575	Vavilov
ILC-10393	83.43	Vavilov
ILC-10394	62.607	Vavilov
ILC-10399	73.49	Vavilov
ILC-10401	61.012	Vavilov
ILC-10404	65.189	Vavilov
ILC-10405	73.29	Vavilov
ILC-10407	60.345	Vavilov
ILC-10411	82.22	Vavilov
ILC-10416	79.58	Vavilov
ILC-10417	75.69	Vavilov
ILC-10418	64.501	Vavilov
ILC-10420	76.98	Vavilov
ILC-10421	74.62	Vavilov
ILC-10433	69.01	Vavilov
ILC-10438	66.556	Vavilov
ILC-10439	77.91	Vavilov
ILC-10440	84.33	Vavilov
ILC-10442	67.232	Vavilov
ILC-10443	80.18	Vavilov
ILC-10444	77.51	Vavilov
ILC-10445	65.297	Vavilov
ILC-10446	88.11	Vavilov
ILC-10448	64.584	Vavilov
ILC-10449	61.568	Vavilov
ILC-10450	79.28	Vavilov
ILC-10454	74.33	Vavilov
ILC-10462	70.49	Vavilov
ILC-10465	27.6	Vavilov
ILC-10466	65.243	Vavilov
ILC-10468	73.24	Vavilov
ILC-10469	69.65	Vavilov
ILC-10470	83.83	Vavilov
ILC-10471	64.276	Vavilov
ILC-10472	66.769	Vavilov
ILC-10473	66.731	Vavilov
ILC-10475	80.49	Vavilov
ILC-10476	61.48	Vavilov
ILC-10477	76.23	Vavilov
ILC-10478	76.32	Vavilov
ILC-10479	64.227	Vavilov
ILC-10484	67.228	Vavilov
ILC-10485	82.9	Vavilov
ILC-10489	77.66	Vavilov
ILC-10490	64.624	Vavilov
ILC-10494	65.12	Vavilov
ILC-10496	64.141	Vavilov
ILC-10499	66.327	Vavilov
ILC-10501	74.05	Vavilov
ILC-10503	77.38	Vavilov
ILC-10504	73.71	Vavilov
ILC-10505	72.64	Vavilov
ILC-10517	84.66	Vavilov
ILC-10520	83.67	Vavilov
ILC-10521	69.15	Vavilov
ILC-10523	60.082	Vavilov
ILC-10525	65.467	Vavilov
ILC-10531	74.02	Vavilov
ILC-10532	72.34	Vavilov
ILC-10534	81.05	Vavilov
ILC-10535	77.17	Vavilov
ILC-10538	55.759	Vavilov
ILC-10541	51.646	Vavilov
ILC-10560	86.85	Vavilov
ILC-10575	83.13	Vavilov
ILC-10605	74.8	Vavilov
ILC-10612	66.823	Vavilov
ILC-10622	72.87	Vavilov
ILC-10642	65.219	Vavilov
ILC-10644	76.94	Vavilov
ILC-10646	63.362	Vavilov
ILC-10672	74.18	Vavilov
ILC-10673	67.289	Vavilov
ILC-10676	83.5	Vavilov
ILC-10677	82.78	Vavilov
ILC-10686	76.06	Vavilov
ILC-10688	85.69	Vavilov
ILC-10689	76.18	Vavilov
ILC-10690	71.21	Vavilov
ILC-10692	83.6	Vavilov
ILC-10696	76.74	Vavilov
ILC-10720	75.13	Vavilov
ILC-10726	75.62	Vavilov
ILC-10728	75.03	Vavilov
ILC-10734	80.5	Vavilov
ILC-182	59.907	Vavilov
ILC-190	61.918	Vavilov
ILC-2658	71.08	Vavilov
ILC-4427	71.91	Vavilov
ILC-5893	71.44	Vavilov
ILC-5897	73.97	Vavilov
ILC-7266	53.021	Vavilov
ILC-7267	72.71	Vavilov
ILC-7269	73.77	Vavilov
ILC-7272	80.13	Vavilov
ILC-7478	62.547	Vavilov
ILC-8611	77.17	Vavilov
ILC-8612	79.19	Vavilov
ILC-8618	86.29	Vavilov
ILC-8752	79.99	Vavilov
ILC-8755	76.49	Vavilov
ILC-8759	76.32	Vavilov
ILC-8760	79.51	Vavilov
ILC-8762	59.2807	Vavilov
ILC-8763	79.71	Vavilov
ILC-8764	79.42	Vavilov
ILC-9697	81.91	Vavilov
ILC-9880	73.74	Vavilov
ILC-9902	82.89	Vavilov
KIEVSKII120	61.165	Vavilov
KRIMSKII18	68.8	Vavilov
MILJUTINSKIJ04	83.66	Vavilov
NUKHUT	81.12	Vavilov
SHAKHTINSKIJ	58.1945	Vavilov
DICC8218	51.698	UWA
DICC8213	53.262	UWA
05C908CT-WAD9	45.89	UWA
05075-1251	62.12	UWA
05H064D-07HS2004	44.79	UWA
DICC8238	51.574	UWA
DICC8215	50.906	UWA
04C866-07WAD5	51.983	UWA
DICC8236	51.894	UWA
04067-81-2-1-1-B	48	UWA
ICC12004	48.19	UWA
MENEMEN92	64.085	Vavilov
FLIP-85-5C	61.579	FLIP
FLIP-92-190C	61.442	FLIP
FLIP-92-39C	46.29	FLIP
FLIP-94-12C	51.128	FLIP
FLIP-94-92C	39.01	FLIP
FLIP-98-502	51.51	FLIP
FLIP-98-504-T	46.42	FLIP
FLIP-98-505	47.43	FLIP
FLIP-98-507	46.04	FLIP
FLIP-98-508	53.078	FLIP
FLIP-98-514	49.06	FLIP
FLIP-98-518	42.17	FLIP
FLIP-98-524	32.91	FLIP
FLIP-98-526	35.77	FLIP
FLIP-98-528	54.901	FLIP
FLIP-98-546	41.45	FLIP
FLIP-98-552	34.43	FLIP
FLIP-98-570	38.13	FLIP
FLIP-98-571	37.13	FLIP
FLIP-98-572	38.66	FLIP
FLIP-98-576	44.18	FLIP
FLIP-98-577	40.45	FLIP
FLIP-98-579	47.44	FLIP
FLIP-98-586	42.47	FLIP
FLIP-98-591	44.36	FLIP
FLIP-98-616	27.99	FLIP
FLIP-98-638	38.12	FLIP
FLIP-98-655	51.641	FLIP
FLIP-98-659	33.68	FLIP
FLIP-98-686	38.5	FLIP
FLIP-98-702	27.65	FLIP
FLIP-98-704	47.34	FLIP
FLIP-98-707	36.78	FLIP
FLIP-98-756	45.63	FLIP
FLIP-98-766	36.44	FLIP
FLIP-98-769	35.61	FLIP
FLIP-98-773	41.16	FLIP
FLIP-88-2CSLN.4	66.939	FLIP
FLIP-98-509C	37.3	FLIP
FLIP-98-545C	38.27	FLIP
FLIP-98-706C	28.49	FLIP
FLIP-98-762C	33.92	FLIP
FLIP-97-529C	49.706	FLIP
FLIP-97-539C	34.43	FLIP
FLIP-97-548C	41.4	FLIP
FLIP-98-38C	45.69	FLIP
FLIP-2001-2C	38.47	FLIP
FLIP-2001-7C	38.29	FLIP
FLIP-2001-37C	43	FLIP
FLIP-2001-39C	43.89	FLIP
FLIP-2001-50C	38.53	FLIP
FLIP-2001-52C	38.14	FLIP
FLIP-2001-57C	38.34	FLIP
FLIP-2001-58C	38.44	FLIP
FLIP-2001-60C	37.28	FLIP
FLIP-2001-61C	38.37	FLIP
FLIP-98-79C	36.5	FLIP
FLIP-2001-11C	38.65	FLIP
FLIP-2001-33C	51.581	FLIP
FLIP-2001-56C	38.29	FLIP
FLIP-99-26C	45.78	FLIP
FLIP-99-48C	34.82	FLIP
FLIP-2000-17C	34.69	FLIP
FLIP-2000-40C	45.66	FLIP
FLIP-2001-1C	38.9	FLIP
FLIP-2001-5C	38.41	FLIP
FLIP-2001-34C	48.636	FLIP
FLIP-2001-38C	38.35	FLIP
FLIP-2001-44C	48.12	FLIP
FLIP-2001-48C	44.69	FLIP
FLIP-2001-54C	44.81	FLIP
FLIP-2000-66C	62.948	FLIP
FLIP-2000-68C	53.512	FLIP
FLIP-2000-69C	58.6907	FLIP
FLIP-2001-14C	70.82	FLIP
FLIP-2002-2C	58.1887	FLIP
FLIP-2002-3C	38.89	FLIP
FLIP-2002-10C	40.21	FLIP
FLIP-2002-30C	25.87	FLIP
FLIP-2000-24C	31.89	FLIP
FLIP-2002-81C	55.227	FLIP
FLIP-2000-93C	52.812	FLIP
FLIP-2002-74C	41.84	FLIP
FLIP-2002-77C	47.8	FLIP
FLIP-2002-80C	54.73	FLIP
FLIP-2002-83C	47.2	FLIP
FLIP-2002-85C	46.07	FLIP
FLIP-2002-87C	63.316	FLIP
FLIP-2000-21C	36.34	FLIP
FLIP-2000-25C	38.94	FLIP
FLIP-2001-9C	36.21	FLIP
FLIP-2001-49C	38	FLIP
FLIP-2001-64C	46.16	FLIP
FLIP-98-107C	35.56	FLIP
FLIP-99-45C	37.97	FLIP
FLIP-04-22C	35.29	FLIP
FLIP-04-32C	39.67	FLIP
FLIP-04-34C	39.36	FLIP
FLIP-04-9C	38.23	FLIP
FLIP-04-13C	28.22	FLIP
FLIP-04-7C	38.36	FLIP
FLIP-04-12C	34.57	FLIP
FLIP-04-19C	30	FLIP
FLIP-04-21C	34.36	FLIP
FLIP-04-23C	40.85	FLIP
FLIP-04-24C	23.89	FLIP
FLIP-04-25C	25.9	FLIP
FLIP-04-26C	27.55	FLIP
FLIP-10-48C	36.45	FLIP
FLIP-10-49C	41.4	FLIP
FLIP-10-123C	31.52	FLIP
FLIP-10-191C	46.5	FLIP
FLIP-10-260C	30.41	FLIP
FLIP-10-329C	31.41	FLIP
FLIP-10-351C	36.67	FLIP
FLIP-92-117C	53.756	FLIP
FLIP-97-40C	54.145	FLIP
FLIP-97-203C	31.72	FLIP
FLIP-91-65C	48.08	FLIP
FLIP-90-71C	53.998	FLIP
FLIP-97-47C	50.487	FLIP
FLIP-91-106C	51.152	FLIP
FLIP-95-49C	47.76	FLIP
FLIP-90-176C	46.36	FLIP
FLIP-96-153C	24.54	FLIP
FLIP-96-154C	20.47	FLIP
FLIP-92-33C	46.8	FLIP
FLIP-92-108C	38.14	FLIP
FLIP-96-72C	50.799	FLIP
FLIP-86-85C	56.522	FLIP
FLIP-90-153C	52.434	FLIP
FLIP-91-188C	47.68	FLIP
FLIP-92-168C	38.09	FLIP
FLIP-97-69C	35.45	FLIP
FLIP-90-28C	50.108	FLIP
FLIP-83-66C	47.67	FLIP
FLIP-97-52C	55.205	FLIP
FLIP-90-148C	49.122	FLIP
FLIP-93-24C	43.46	FLIP
FLIP-93-100C	39.48	FLIP
FLIP-97-45C	54.002	FLIP
FLIP-92-94C	47.22	FLIP
FLIP-90-163C	58.698	FLIP
FLIP-97-39C	58.55184	FLIP
FLIP-92-80C	49.271	FLIP
FLIP-93-134C	45.42	FLIP
FLIP-93-113C	48.12	FLIP
FLIP-91-110C	64.75	FLIP
FLIP-97-179C	33.92	FLIP
FLIP-88-42C	53.896	FLIP
FLIP-97-228C	27.88	FLIP
FLIP-90-178C	48.914	FLIP
FLIP-97-158C	41.6	FLIP
FLIP-93-117C	36.51	FLIP
FLIP-91-103C	47.88	FLIP
FLIP-83-90C	47	FLIP
FLIP-97-155C	44.63	FLIP
FLIP-90-168C	41.68	FLIP
FLIP-97-143C	38.99	FLIP
FLIP-97-35C	49.133	FLIP
FLIP-97-230C	31.45	FLIP
FLIP-90-152C	45.18	FLIP
FLIP-91-20C	38.94	FLIP
FLIP-92-42C	46.74	FLIP
FLIP-92-75C	40	FLIP
FLIP-89-35C	51.202	FLIP
FLIP-97-225C	28.03	FLIP
FLIP-81-26	49.77	FLIP
FLIP-97-202C	29.81	FLIP
FLIP-94-48C	54.948	FLIP
FLIP-93-33C	50.966	FLIP
FLIP-91-68C	52.613	FLIP
FLIP-92-60C	37.72	FLIP
FLIP-83-22C	41.96	FLIP
FLIP-93-227C	75.37	FLIP
FLIP-95-86C	49.425	FLIP
FLIP-89-81C	45.57	FLIP
FLIP-97-252C	53.021	FLIP
FLIP-98-228C	48.799	FLIP
FLIP-93-150C	61.971	FLIP
FLIP-97-159C	33.34	FLIP
FLIP-90-146C	52.36	FLIP
FLIP-98-187C	38.43	FLIP
FLIP-82-21	54.922	FLIP
FLIP-92-61C	37.88	FLIP
FLIP-97-62C	43.26	FLIP
FLIP-98-162C	69.31	FLIP
FLIP-90-77C	47.81	FLIP
FLIP-90-132C	42.76	FLIP
FLIP-97-51C	54.581	FLIP
FLIP-91-63C	52.839	FLIP
FLIP-90-149C	54.354	FLIP
FLIP-83-16	56.224	FLIP
FLIP-88-61C	53.087	FLIP
FLIP-97-81C	29.62	FLIP
FLIP-97-172C	37.44	FLIP
FLIP-97-250C	43.76	FLIP
FLIP-82-245C	55.095	FLIP
FLIP-90-4C	43.89	FLIP
FLIP-83-42C	55.557	FLIP
FLIP-2003-73C	33.32	FLIP
FLIP-97-177C	31.7	FLIP
FLIP-98-106C	37.93	FLIP
FLIP-90-174C	47.94	FLIP
FLIP-93-26C	43.86	FLIP
FLIP-96-68C	36.13	FLIP
FLIP-90-150C	50.439	FLIP
FLIP-96-155C	28.83	FLIP
FLIP-93-77C	60.478	FLIP
FLIP-90-182C	64.407	FLIP
FLIP-97-268C	60.122	FLIP
FLIP-83-23C	49.762	FLIP
FLIP-97-212C	37.62	FLIP
FLIP-97-48C	43.89	FLIP
FLIP-97-171C	36.92	FLIP
FLIP-97-175C	40.2	FLIP
FLIP-92-81C	46.62	FLIP
FLIP-92-114C	34.46	FLIP
FLIP-97-249C	86.6	FLIP
FLIP-92-44C	48.954	FLIP
FLIP-94-59C	49.52	FLIP
FLIP-90-133C	43.1	FLIP
FLIP-83-72C	42.06	FLIP
FLIP-96-75C	44.95	FLIP
FLIP-93-197C	42.22	FLIP
FLIP-98-191C	53.83	FLIP
FLIP-91-137C	46.14	FLIP
FLIP-96-159C	32.01	FLIP
FLIP-92-159C	55.071	FLIP
FLIP-98-229C	41.74	FLIP
FLIP-97-200C	52.614	FLIP
FLIP-90-157C	49.964	FLIP
FLIP-97-77C	29.38	FLIP
FLIP-97-275C	53.025	FLIP
FLIP-98-150C	44.98	FLIP
FLIP-90-92C	53.862	FLIP
FLIP-97-31C	59.871	FLIP
FLIP-96-116C	57.6678	FLIP
FLIP-92-162C	37.84	FLIP
FLIP-93-16C	41.32	FLIP
FLIP-94-74C	51.408	FLIP
FLIP-97-192C	41.64	FLIP
UCD01696-4-002	53.871	UCD
UCD01702-4-002	53.995	UCD
UCD01707-4-001	58.8833	UCD
UCD01707-4-002	61.099	UCD
UCD01723-4-001	58.51214	UCD
UCD01752-4-001	50.564	UCD
UCD01775-4-001	76.19	UCD
UCD01775-4-002	76.63	UCD
UCD01779-4-001	82.71	UCD
UCD09005-4-002	65.822	UCD
UCD09016-4-002	71.17	UCD
UCD09233-4-001	59.563	UCD
K14175-16F3TMWR2AB007	38.58	Vavilov
K14179-16F3TMWR2AB023	37.86	Vavilov
K14181-16F3TMWR2AB007	48.13	Vavilov
957BC-1-278	71.05	CCDM
FLIP-82-10	57.504	FLIP
FLIP-82-13	48.03	FLIP
FLIP-82-15-A	61.815	FLIP
FLIP-82-15-B	71.65	FLIP
FLIP-82-22	68.56	FLIP
FLIP-82-23	56.238	FLIP
FLIP-82-25-A	69.58	FLIP
FLIP-82-25-B	41.6	FLIP
FLIP-82-26	60.457	FLIP
FLIP-83-22	45.59	FLIP
FLIP-83-23	52.221	FLIP
FLIP-83-24	59.2904	FLIP
FLIP-83-50	67.827	FLIP
FLIP-83-73	85.75	FLIP
FLIP-83-76	53.494	FLIP
FLIP-82-64C-A	53.937	FLIP
FLIP-82-73C-A	52.765	FLIP
FLIP-83-41C-A	52.693	FLIP
FLIP-83-97C	40.81	FLIP
FLIP-84-12C-A	40.7	FLIP
FLIP-84-181C	54.75	FLIP
FLIP-84-37C-A	54.624	FLIP
FLIP-85-11C-A	59.4097	FLIP
FLIP-85-12C-A	51.573	FLIP
FLIP-85-13C-A	57.5491	FLIP
FLIP-85-15C-A	63.751	FLIP
FLIP-85-16C-A	63.704	FLIP
FLIP-85-18C-A	53.788	FLIP
FLIP-85-19C-A	51.823	FLIP
FLIP-81-26W	47.18	FLIP
FLIP-82-140C	64.383	FLIP
FLIP-82-130C	48.16	FLIP
GHAB3	56.79	FLIP
FLIP-82-152C	69.07	FLIP
FLIP-82-219C	63.637	FLIP
FLIP-82-228C	65.519	FLIP
FLIP-82-239C	58.9108	FLIP
FLIP-82-258C	86.38	FLIP
FLIP-82-261C	50.448	FLIP
FLIP-83-16C	56.909	FLIP
FLIP-83-24C	59.735	FLIP
FLIP-83-50C	78.64	FLIP
FLIP-83-76C	53.956	FLIP
FLIP-82-64C-B	54.961	FLIP
FLIP-83-41C-B	53.151	FLIP
FLIP-84-18C	40.32	FLIP
FLIP-84-37C-B	54.862	FLIP
FLIP-85-11C-B	59.5229	FLIP
FLIP-85-12C-B	60.194	FLIP
FLIP-85-13C-B	59.563	FLIP
FLIP-85-15C-B	61.176	FLIP
FLIP-85-16C-B	63.803	FLIP
FLIP-85-18C-B	53.779	FLIP
FLIP-85-19C-B	59.966	FLIP
FLIP-85-58	57.6654	FLIP
FLIP-81-40C	88.29	FLIP
FLIP-92-96C	46.17	FLIP
FLIP-92-172C	64.835	FLIP
FLIP-92-174C	54.065	FLIP
FLIP-92-175C	54.228	FLIP
FLIP-92-179C	46.82	FLIP
FLIP-93-62C	36.84	FLIP
FLIP-93-131C	58.3311	FLIP
FLIP-93-146C	66.477	FLIP
FLIP-93-160C	37.8	FLIP
FLIP-92-24C	41.69	FLIP
FLIP-92-38C	45.25	FLIP
FLIP-92-143C	38.01	FLIP
FLIP-94-2C	38.14	FLIP
FLIP-94-11C	49.751	FLIP
FLIP-94-49C	57.377	FLIP
FLIP-94-50C	52.516	FLIP
FLIP-94-14C	36.48	FLIP
FLIP-94-36C	43.5	FLIP
FLIP-94-57C	64.155	FLIP
FLIP-92-169C	37.96	FLIP
FLIP-93-182C	37.63	FLIP
FLIP-94-44C	59.885	FLIP
FLIP-95-46C	62.968	FLIP
FLIP-95-51C	35.61	FLIP
FLIP-95-55C	42.12	FLIP
FLIP-95-58C	38.05	FLIP
FLIP-95-67C	37.85	FLIP
FLIP-85-30C	60.726	FLIP
FLIP-85-35C	66.343	FLIP
FLIP-85-130C	46.66	FLIP
FLIP-84-188C	42.97	FLIP
FLIP-86-86C	74.55	FLIP
FLIP-87-41C	57.5894	FLIP
FLIP-89-29C	61.086	FLIP
FLIP-89-62C	37.65	FLIP
FLIP-89-63C	46.2	FLIP
FLIP-89-74C	70.67	FLIP
FLIP-89-86C	67.999	FLIP
FLIP-89-130C	51.767	FLIP
FLIP-89-94C	48.16	FLIP
FLIP-90-37C	63.199	FLIP
FLIP-90-81C	60.384	FLIP
FLIP-90-82C	63.052	FLIP
FLIP-90-179C	70.12	FLIP
FLIP-05-032C	16.89	FLIP
FLIP-05-036C	28.79	FLIP
FLIP-05-037C	41.65	FLIP
FLIP-05-038C	37.7	FLIP
FLIP-05-039C	30.97	FLIP
FLIP-00-014C	86.49	FLIP
FLIP-02-028C	33.68	FLIP
FLIP-05-018C	26.03	FLIP
FLIP-05-126C	49.031	FLIP
FLIP-06-046C	42.57	FLIP
FLIP-06-075C	39.98	FLIP
FLIP-07-024C	26.18	FLIP
FLIP-07-080C	47.28	FLIP
FLIP-07-111C	41.9	FLIP
FLIP-07-197C	26.82	FLIP
FLIP-07-228C	46.46	FLIP
FLIP-07-232C	36.09	FLIP
FLIP-07-240C	33.54	FLIP
FLIP-07-259C	26.08	FLIP
FLIP-07-273C	44.62	FLIP
FLIP-07-290C	44.35	FLIP
FLIP-07-298C	44.21	FLIP
FLIP-07-304C	32.35	FLIP
FLIP-07-314C	37.22	FLIP
FLIP-07-327C	39.83	FLIP
FLIP-07-341C	34.24	FLIP
FLIP-07-343C	46.33	FLIP
FLIP-08-065C	39.97	FLIP
FLIP-08-106C	22.29	FLIP
FLIP-08-109C	34.96	FLIP
FLIP-09-013C	33.03	FLIP
FLIP-09-017C	25.58	FLIP
FLIP-09-018C	30.35	FLIP
FLIP-09-019C	30.25	FLIP
FLIP-09-020C	32.28	FLIP
FLIP-09-021C	32.13	FLIP
FLIP-09-022C	30.19	FLIP
FLIP-09-024C	40.45	FLIP
FLIP-09-025C	29.01	FLIP
FLIP-09-028C	28.93	FLIP
FLIP-09-029C	37.34	FLIP
FLIP-09-030C	37.36	FLIP
FLIP-09-031C	31.06	FLIP
FLIP-09-034C	41.97	FLIP
FLIP-09-038C	36.85	FLIP
FLIP-09-041C	34.17	FLIP
FLIP-09-042C	26.67	FLIP
FLIP-09-043C	28.39	FLIP
FLIP-09-044C	53.305	FLIP
FLIP-09-050C	30.96	FLIP
FLIP-09-058C	26.71	FLIP
FLIP-09-059C	24.97	FLIP
FLIP-09-064C	26.45	FLIP
FLIP-09-070C	48.843	FLIP
FLIP-09-071C	54.829	FLIP
FLIP-09-073C	41.48	FLIP
FLIP-09-078C	31.07	FLIP
FLIP-09-079C	45.88	FLIP
FLIP-09-082C	25.09	FLIP
FLIP-09-087C	42.99	FLIP
FLIP-09-130C	40.51	FLIP
FLIP-09-162C	33.02	FLIP
FLIP-09-172C	36.86	FLIP
FLIP-09-174C	34.41	FLIP
FLIP-09-182C	32.95	FLIP
FLIP-09-190C	33.4	FLIP
FLIP-09-204C	33.11	FLIP
FLIP-09-205C	31.78	FLIP
FLIP-09-206C	43.62	FLIP
FLIP-09-211C	26.98	FLIP
FLIP-09-212C	30.49	FLIP
FLIP-09-215C	29.21	FLIP
FLIP-09-222C	29.18	FLIP
FLIP-09-228C	26.22	FLIP
FLIP-09-229C	26.28	FLIP
FLIP-09-232C	34.56	FLIP
FLIP-09-244C	29.71	FLIP
FLIP-09-246C	26.24	FLIP
FLIP-09-250C	26.16	FLIP
FLIP-09-251C	26.3	FLIP
FLIP-09-252C	26.61	FLIP
FLIP-09-253C	42.58	FLIP
FLIP-09-254C	37.59	FLIP
FLIP-09-273C	36.06	FLIP
FLIP-09-274C	43.76	FLIP
FLIP-09-275C	34.7	FLIP
FLIP-09-281C	36.16	FLIP
FLIP-09-312C	41.76	FLIP
FLIP-09-313C	29.8	FLIP
FLIP-09-316C	39.42	FLIP
FLIP-09-317C	26.51	FLIP
FLIP-09-318C	29.16	FLIP
FLIP-09-320C	32.47	FLIP
FLIP-09-331C	29.19	FLIP
FLIP-09-350C	40.97	FLIP
FLIP-09-396C	38.57	FLIP
FLIP-09-397C	34.61	FLIP
FLIP-09-402C	26.65	FLIP
FLIP-09-423C	41.39	FLIP
FLIP-09-430C	41.11	FLIP
FLIP-10-004C	27.51	FLIP
FLIP-10-022C	42.01	FLIP
FLIP-10-030C	22.85	FLIP
FLIP-10-035C	23.08	FLIP
FLIP-10-037C	19.15	FLIP
FLIP-10-047C	20.8	FLIP
FLIP-10-069C	33.31	FLIP
FLIP-10-077C	31.52	FLIP
FLIP-10-083C	22.86	FLIP
FLIP-10-099C	32.78	FLIP
FLIP-10-103C	36.16	FLIP
FLIP-10-121C	25.31	FLIP
FLIP-10-131C	45.86	FLIP
FLIP-10-154C	34.61	FLIP
FLIP-10-166C	25.9	FLIP
FLIP-10-167C	28.04	FLIP
FLIP-10-182C	30.13	FLIP
FLIP-10-184C	29.86	FLIP
FLIP-10-193C	29.97	FLIP
FLIP-10-195C	30.78	FLIP
FLIP-10-196C	30.36	FLIP
FLIP-10-197C	23.14	FLIP
FLIP-10-201C	31.57	FLIP
FLIP-10-215C	37.27	FLIP
FLIP-10-216C	38.56	FLIP
FLIP-10-231C	30.41	FLIP
FLIP-10-245C	40.19	FLIP
FLIP-10-246C	45.8	FLIP
FLIP-10-247C	40.56	FLIP
FLIP-10-24C	23.67	FLIP
FLIP-10-252C	27.41	FLIP
FLIP-10-268C	35.79	FLIP
FLIP-10-278C	35.82	FLIP
FLIP-10-28C	28.07	FLIP
FLIP-10-309C	34.13	FLIP
FLIP-10-315C	43.91	FLIP
FLIP-10-317C	25.64	FLIP
FLIP-10-318C	27.3	FLIP
FLIP-10-320C	61.09	FLIP
FLIP-10-332C	26.37	FLIP
FLIP-10-333C	33.96	FLIP
FLIP-10-335C	37.32	FLIP
FLIP-10-336C	28.84	FLIP
FLIP-10-337C	19.96	FLIP
FLIP-10-343C	20.3	FLIP
FLIP-10-355C	19.66	FLIP
FLIP-10-356C	27.72	FLIP
FLIP-10-359C	32.29	FLIP
FLIP-10-361C	27.29	FLIP
FLIP-10-363C	55.55	FLIP
FLIP-10-364C	39.5	FLIP
FLIP-10-369C	25.15	FLIP
FLIP-10-371C	50.1	FLIP
FLIP-10-372C	33.06	FLIP
FLIP-10-373C	33.85	FLIP
FLIP-10-378C	23.03	FLIP
FLIP-10-44C	44.89	FLIP
FLIP-10-45C	34	FLIP
FLIP-10-52C	31.1	FLIP
FLIP-10-63C	30.24	FLIP
FLIP-11-005C	28.9	FLIP
FLIP-11-006C	28.53	FLIP
FLIP-11-008C	29.82	FLIP
FLIP-11-009C	34.01	FLIP
FLIP-11-013C	34.4	FLIP
FLIP-11-017C	27.94	FLIP
FLIP-11-020C	26.83	FLIP
FLIP-11-022C	27.93	FLIP
FLIP-11-025C	46.01	FLIP
FLIP-11-032C	34.55	FLIP
FLIP-11-045C	31.4	FLIP
FLIP-11-066C	23.29	FLIP
FLIP-11-080C	26.25	FLIP
FLIP-11-081C	30.75	FLIP
FLIP-11-102C	29.43	FLIP
FLIP-11-113C	33.29	FLIP
FLIP-11-114C	32.89	FLIP
FLIP-11-130C	37.09	FLIP
FLIP-11-134C	32.05	FLIP
FLIP-11-137C	30.85	FLIP
FLIP-11-139C	27.44	FLIP
FLIP-11-141C	39.66	FLIP
FLIP-11-146C	27.65	FLIP
FLIP-11-148C	39.31	FLIP
FLIP-11-151C	38.33	FLIP
FLIP-11-153C	23.39	FLIP
FLIP-11-154C	27.34	FLIP
FLIP-11-155C	30.91	FLIP
FLIP-11-163C	29.58	FLIP
FLIP-11-171C	33.51	FLIP
FLIP-11-175C	39.1	FLIP
FLIP-11-177C	38.99	FLIP
FLIP-11-203C-UN	52.122	FLIP
FLIP-11-221C	30.42	FLIP
FLIP-11-222C	42.4	FLIP
FLIP-11-228C	34.99	FLIP
FLIP-11-231C	26.61	FLIP
FLIP-11-234C	28.49	FLIP
FLIP-91-196C	26.99	FLIP
FLIP-09-310C	30.85	FLIP
FLIP-07-337C	36.65	FLIP
FLIP-10-15C	30.4	FLIP
905-6-107	82.86	CCDM
943-5-095	84.59	CCDM
980-2-201	62.642	CCDM
895-1-300	57.9766	CCDM
1003-4-010	54.998	CCDM
895-1-057	56.688	CCDM
979-1-191	75.37	CCDM
979-3-182	66.771	CCDM
917-6-108	78.47	CCDM
895-1-258	64.552	CCDM
895-1-115	59.814	CCDM
980-2-181	68.524	CCDM
1003-1-145	60.214	CCDM
1003-1-164	76.05	CCDM
1003-1-210	69.08	CCDM
1003-2-178	66.91	CCDM
1003-3-105	54.244	CCDM
1003-3-109	53.974	CCDM
1003-3-142	71.49	CCDM
1003-3-153	56.823	CCDM
1003-3-173	55.746	CCDM
1003-3-186	52.621	CCDM
1003-3-192	57.6094	CCDM
1003-3-206	72.83	CCDM
1005-2-123	65.832	CCDM
1005-2-215	70.54	CCDM
1005-2-225	70.38	CCDM
1005-2-360	70.59	CCDM
1012-1-231	61.92	CCDM
1012-1-275	87.57	CCDM
1012-1-356	87.13	CCDM
886-4-296	66.868	CCDM
886-4-300	76.18	CCDM
886-4-320	68.29	CCDM
886-4-324	76.79	CCDM
886-4-370	83.15	CCDM
886-4-425	76.29	CCDM
886-4-449	81.4	CCDM
886-5-205	81.32	CCDM
895-1-030	69.38	CCDM
895-1-124	85.48	CCDM
895-1-161	52.056	CCDM
895-1-172	69.31	CCDM
895-1-241	55.456	CCDM
895-1-321	67.759	CCDM
911-1-119	74.09	CCDM
911-1-227	80.83	CCDM
911-1-247	79.25	CCDM
911-1-311	94.45	CCDM
912-2-186	76.22	CCDM
912-2-190	91.85	CCDM
917-2-003	88.08	CCDM
934-1-146	73.23	CCDM
934-1-167	90.64	CCDM
934-2-164	87.46	CCDM
934-2-225	85.23	CCDM
934-2-226	95.99	CCDM
934-2-259	72.42	CCDM
937-1-109	80.86	CCDM
937-1-133	77.29	CCDM
937-1-321	76.23	CCDM
937-1-346	74.81	CCDM
937-1-435	76.76	CCDM
957BC-1-064	73.54	CCDM
957BC-1-071	74.04	CCDM
957BC-1-117	76.02	CCDM
957BC-1-119	80.07	CCDM
957BC-1-120	75.73	CCDM
957BC-1-124	81.79	CCDM
957BC-1-127	78.6	CCDM
957BC-1-128	86.36	CCDM
957BC-1-129	78.54	CCDM
957BC-1-132	78.41	CCDM
957BC-1-135	74.57	CCDM
957BC-1-136	70.18	CCDM
957BC-1-137	70.19	CCDM
957BC-1-139	77.04	CCDM
957BC-1-140	76.82	CCDM
957BC-1-141	80.53	CCDM
957BC-1-142	72.56	CCDM
957BC-1-143	72.67	CCDM
957BC-1-144	79.19	CCDM
957BC-1-145	90.69	CCDM
957BC-1-147	71.35	CCDM
957BC-1-149	78.95	CCDM
957BC-1-151	75.59	CCDM
957BC-1-156	79.2	CCDM
957BC-1-157	77.93	CCDM
957BC-1-159	73.82	CCDM
957BC-1-165	88.81	CCDM
957BC-1-179	74.15	CCDM
957BC-1-182	90.96	CCDM
957BC-1-184	79.87	CCDM
957BC-1-186	71.45	CCDM
957BC-1-190	77.06	CCDM
957BC-1-193	77.47	CCDM
957BC-1-196	76.02	CCDM
957BC-1-197	78.24	CCDM
957BC-1-199	76.69	CCDM
957BC-1-201	79.51	CCDM
957BC-1-204	70.47	CCDM
957BC-1-221	80.8	CCDM
957BC-1-232	84.05	CCDM
957BC-1-240	75.17	CCDM
957BC-1-242	72.98	CCDM
957BC-1-248	75.9	CCDM
957BC-1-269	66.654	CCDM
957BC-1-276	75.77	CCDM
957BC-1-319	75.85	CCDM
957BC-2-104	78.1	CCDM
957BC-2-110	72.52	CCDM
957BC-2-119	83.2	CCDM
957BC-2-129	82.39	CCDM
957BC-2-146	68.536	CCDM
957BC-2-148	81.01	CCDM
957BC-2-155	73.32	CCDM
957BC-2-157	71.62	CCDM
957BC-2-170	76.23	CCDM
957BC-2-172	68.296	CCDM
957BC-2-190	70.71	CCDM
957BC-2-194	83.34	CCDM
957BC-2-221	84.37	CCDM
957BC-2-228	82.15	CCDM
957BC-2-264	84.52	CCDM
959-1-264	77.49	CCDM
959-1-344	74.37	CCDM
961-2-341	74.87	CCDM
961-3-162	69.55	CCDM
963-2-378	67.893	CCDM
963-3-188	58.4249	CCDM
964-1-035	72.24	CCDM
964-1-042	71.61	CCDM
979-1-163	78.82	CCDM
979-2-161	72.47	CCDM
979-3-231	87.53	CCDM
980-2-194	82.81	CCDM
987-1-295	70.78	CCDM
987-1-419	80	CCDM
998-2-129	85.06	CCDM
998-2-177	80.75	CCDM
D14PAHCL004	68.369	UWA
D14PAHCL050	62.673	HT
K16PAHK010	37.23	HT
D14PAHCL005	62.824	HT
UCD09908-4-001	82.56	UCD
UCD09929-4-001	105.93	UCD
UCD09943-4-002	86.96	UCD
UCD00193-4-001	94.79	UCD
UCD00290-4-002	98.37	UCD
UCD00278-4-002	100.97	UCD
UCD00196-4-001	87.52	UCD
UCD00765-4-002	99.17	UCD
UCD00757-4-001	94.71	UCD
UCD01304-4-002	61.05	UCD
UCD01274-4-002	93.59	UCD
UCD01308-4-001	88.21	UCD
UCD01262-4-002	64.332	UCD
UCD01237-4-001	93.15	UCD
UCD01285-4-002	78.38	UCD
UCD01296-4-002	70.75	UCD
UCD01274-4-001	93.49	UCD
UCD01285-4-001	81.55	UCD
UCD01304-4-001	62.545	UCD
UCD01471-4-001	90.05	UCD
UCD01483-4-001	88.14	UCD
UCD01493-4-001	72.57	UCD
UCD01493-4-002	74.13	UCD
UCD01507-4-002	81.4	UCD
UCD01475-4-002	74.21	UCD
UCD01443-4-001	85.21	UCD
UCD01443-4-002	92.55	UCD
UCD01498-4-001	80.33	UCD
UCD01462-4-001	89.53	UCD
UCD01554-4-001	81.42	UCD
UCD01605-4-002	90.98	UCD
UCD01555-4-001	84.44	UCD
UCD01667-4-001	65.94	UCD
UCD01629-4-001	99.02	UCD
UCD09217-4-001	94.19	UCD
UCD01754-4-001	91.67	UCD
UCD01773-4-002	92.34	UCD
UCD01786-4-002	88.17	UCD
UCD01754-4-002	92.2	UCD
UCD01722-4-002	66.64	UCD
UCD01720-4-001	65.3	UCD
UCD01802-4-001	82.52	UCD
UCD01703-4-002	70.97	UCD
UCD01788-4-002	49.791	UCD
UCD10402-4-001	100.16	UCD
UCD10393-4-001	89.03	UCD
UCD10381-4-001	93.72	UCD
UCD10403-4-001	99.44	UCD
UCD01731-4-001	97.01	UCD
UCD01781-4-001	96.65	UCD
UCD01769-4-001	97.96	UCD
UCD01749-4-001	101.46	UCD
UCD01731-4-002	91.33	UCD
UCD01769-4-002	99.39	UCD
UCD02247-4-001	75.64	UCD
UCD02278-4-002	99.39	UCD
UCD02311-4-002	100.09	UCD
UCD02271-4-001	86.62	UCD
UCD02248-4-001	89.04	UCD
UCD02311-4-001	99.13	UCD
UCD02299-4-001	93.63	UCD
UCD02276-4-001	96.98	UCD
UCD02313-4-001	98.12	UCD
UCD02266-4-002	101.62	UCD
UCD08789-4-001	89.22	UCD
UCD08776-4-001	92.58	UCD
UCD08765-4-001	105.25	UCD
UCD08928-4-001	101.16	UCD
UCD08795-4-002	93.45	UCD
UCD08887-4-002	98.34	UCD
UCD08858-4-001	88.82	UCD
UCD08763-4-002	99.57	UCD
UCD08893-4-001	84.83	UCD
UCD08816-4-001	95.85	UCD
UCD02567-4-001	66.915	UCD
UCD02601-4-002	80.94	UCD
UCD02650-4-001	78.54	UCD
UCD02601-4-001	89.21	UCD
UCD02641-4-002	95.5	UCD
UCD02562-4-002	74.4	UCD
UCD02681-4-001	66.975	UCD
UCD02658-4-001	101.82	UCD
UCD02600-4-002	79.31	UCD
UCD02596-4-002	93.62	UCD
UCD02644-4-002	78.52	UCD
UCD02582-4-001	89.17	UCD
UCD02589-4-002	94.1	UCD
UCD02627-4-001	86.6	UCD
UCD02664-4-002	86.35	UCD
UCD02582-4-002	97.9	UCD
UCD02580-4-001	83.64	UCD
UCD02589-4-001	72.65	UCD
UCD03118-4-002	97.26	UCD
UCD03195-4-002	74.67	UCD
UCD03937-4-001	87.27	UCD
UCD03962-4-002	79.69	UCD
UCD03896-4-001	89.87	UCD
UCD03900-4-002	94.55	UCD
UCD03956-4-001	85.75	UCD
UCD03880-4-001	80.05	UCD
UCD03899-4-002	81.11	UCD
UCD04433-4-002	69.84	UCD
UCD04408-4-001	65.552	UCD
UCD04357-4-002	76.2	UCD
UCD04533-4-001	71.65	UCD
UCD04528-4-002	76.96	UCD
UCD04533-4-002	82.31	UCD
UCD04579-4-002	73.07	UCD
UCD04494-4-001	69.35	UCD
UCD04522-4-002	82.57	UCD
UCD04500-4-001	66.955	UCD
UCD04579-4-001	73.2	UCD
UCD04522-4-001	88.63	UCD
UCD04790-4-001	92.91	UCD
UCD04865-4-002	90.37	UCD
UCD04790-4-002	95.72	UCD
UCD04785-4-001	82.07	UCD
UCD04849-4-001	67.773	UCD
UCD04841-4-001	73.72	UCD
UCD04864-4-001	82.11	UCD
UCD04688-4-001	58.3966	UCD
UCD04692-4-002	53.396	UCD
UCD04632-4-002	53.674	UCD
UCD04732-4-002	92.56	UCD
UCD04618-4-002	89.79	UCD
UCD04618-4-001	78.18	UCD
UCD05139-4-001	93.52	UCD
UCD05188-4-001	77.84	UCD
UCD05072-4-001	79.64	UCD
UCD05127-4-001	76.15	UCD
UCD05108-4-001	92.56	UCD
UCD05161-4-001	97.98	UCD
UCD05133-4-001	77.48	UCD
UCD05275-4-001	83.87	UCD
UCD07610-4-002	90.06	UCD
UCD07639-4-001	86.62	UCD
UCD07610-4-001	85.93	UCD
UCD07597-4-002	75.14	UCD
UCD07613-4-001	92.81	UCD
UCD07639-4-002	86.3	UCD
UCD08321-4-001	85.91	UCD
UCD02792-4-002	87.75	UCD
UCD03622-4-001	77.75	UCD
UCD03622-4-002	80.03	UCD
UCD03658-4-001	77.35	UCD
UCD03658-4-002	90.24	UCD
UCD03644-4-002	79.59	UCD
UCD08107-4-002	103.45	UCD
UCD08012-4-001	88.38	UCD
UCD01944-4-001	97.75	UCD
UCD03547-4-002	84.95	UCD
UCD03551-4-001	67.728	UCD
UCD03594-4-002	86.16	UCD
UCD03667-4-002	77.17	UCD
UCD04974-4-002	84.68	UCD
UCD07768-4-001	87.41	UCD
UCD08016-4-001	99.05	UCD
UCD03704-4-001	81.44	UCD
UCD08134-4-001	99.04	UCD
UCD08140-4-002	100.27	UCD
UCD03644-4-001	79.26	UCD
UCD04888-4-002	76.36	UCD
UCD04803-4-001	68.171	UCD
UCD04810-4-001	65.052	UCD
UCD07299-4-002	84.95	UCD
UCD02141-4-001	99.03	UCD
UCD02170-4-002	91.05	UCD
UCD02423-4-002	95.77	UCD
UCD02423-4-001	96.79	UCD
UCD02425-4-001	91.04	UCD
UCD02424-4-001	96.62	UCD
UCD02825-4-001	94.21	UCD
UCD02810-4-002	92.52	UCD
UCD02815-4-001	96	UCD
UCD02824-4-001	96.73	UCD
UCD07488-4-001	92.64	UCD
UCD08112-4-002	103.53	UCD
UCD08004-4-002	97.1	UCD
UCD08104-4-002	84.15	UCD
ILC-09855	65.828	Vavilov
ILC-09856	82.52	Vavilov
ILC-09857	79.07	Vavilov
ILC-09858	85.11	Vavilov
ILC-09874	58.1497	Vavilov
ILC-9879	62.412	Vavilov
ILC-9881	60.006	Vavilov
ILC-9882	62.6	Vavilov
ILC-9884	63.397	Vavilov
ILC-9887	62.954	Vavilov
ILC-9888	83.69	Vavilov
ILC-9889	63.271	Vavilov
ILC-9892	80.21	Vavilov
ILC-9893	71.42	Vavilov
ILC-9696	80.94	Vavilov
ILC-09909	57.9844	Vavilov
ILC-09916	57.646	Vavilov
ILC-09917	64.556	Vavilov
ILC-09918	74.02	Vavilov
ILC-09921	65.773	Vavilov
ILC-09922	65.168	Vavilov
ILC-09924	70.11	Vavilov
ILC-09936	87.35	Vavilov
ILC-09955	39.12	Vavilov
ILC-09957	88.64	Vavilov
ILC-09958	69.66	Vavilov
ILC-09959	85.27	Vavilov
ILC-09960	86.64	Vavilov
ILC-09963	82.88	Vavilov
ILC-09967	74.07	Vavilov
ILC-09969	76.89	Vavilov
ILC-09972	86.08	Vavilov
ILC-09975	87.68	Vavilov
ILC-09983	64.807	Vavilov
ILC-09987	45.61	Vavilov
ILC-09992	74.66	Vavilov
ILC-09993	81.03	Vavilov
ILC-09998	84.43	Vavilov
ILC-10009	88.44	Vavilov
ILC-10010	61.427	Vavilov
ILC-10021	65.776	Vavilov
ILC-10022	59.697	Vavilov
ILC-10031	78.08	Vavilov
ILC-10044	85.11	Vavilov
ILC-10050	68.55	Vavilov
ILC-10052	86.79	Vavilov
ILC-10057	83.4	Vavilov
ILC-10058	88.11	Vavilov
ILC-10062	79.08	Vavilov
ILC-10065	89.17	Vavilov
ILC-10066	81.87	Vavilov
ILC-10067	71.8	Vavilov
ILC-10068	93.04	Vavilov
ILC-10070	93.19	Vavilov
ILC-10071	90.84	Vavilov
ILC-10072	101.49	Vavilov
ILC-10073	91.6	Vavilov
ILC-10074	98.57	Vavilov
ILC-10075	92.89	Vavilov
ILC-10076	94.27	Vavilov
ILC-10077	83.95	Vavilov
ILC-10079	88.39	Vavilov
ILC-10080	75.21	Vavilov
ILC-10082	95.79	Vavilov
ILC-10083	66.027	Vavilov
ILC-10084	66.356	Vavilov
ILC-10085	71.74	Vavilov
ILC-10086	86.15	Vavilov
ILC-10088	76.2	Vavilov
ILC-10089	90.47	Vavilov
ILC-10090	72.97	Vavilov
ILC-10091	88.05	Vavilov
ILC-10092	65.511	Vavilov
ILC-10093	65.463	Vavilov
ILC-10094	59.621	Vavilov
ILC-10095	85.69	Vavilov
ILC-10096	65.1	Vavilov
ILC-10097	85.06	Vavilov
ILC-10098	62.85	Vavilov
ILC-10099	71.8	Vavilov
ILC-10100	64.776	Vavilov
ILC-10101	70.85	Vavilov
ILC-10103	59.895	Vavilov
ILC-10104	85.31	Vavilov
ILC-10105	54.446	Vavilov
ILC-10106	87.95	Vavilov
ILC-10108	86.37	Vavilov
ILC-10110	51.552	Vavilov
ILC-10111	77.1	Vavilov
ILC-10112	72.81	Vavilov
ILC-10113	81.43	Vavilov
ILC-10114	85.18	Vavilov
ILC-10116	80.69	Vavilov
ILC-10117	84.17	Vavilov
ILC-10118	81.39	Vavilov
ILC-10119	81.42	Vavilov
ILC-10120	84.4	Vavilov
ILC-10121	52.898	Vavilov
ILC-10124	89.34	Vavilov
ILC-10126	82.27	Vavilov
ILC-10127	87.78	Vavilov
ILC-10128	90.57	Vavilov
ILC-10129	80.55	Vavilov
ILC-10130	81.24	Vavilov
ILC-10132	71.78	Vavilov
ILC-10133	81.56	Vavilov
ILC-10134	86.58	Vavilov
ILC-10135	91.34	Vavilov
ILC-10136	57.6115	Vavilov
ILC-10138	87.87	Vavilov
ILC-10139	93.76	Vavilov
ILC-10140	56.067	Vavilov
ILC-10141	70.57	Vavilov
ILC-10142	54.521	Vavilov
ILC-10143	52.629	Vavilov
ILC-10144	64.535	Vavilov
ILC-10145	66.133	Vavilov
ILC-10146	64.589	Vavilov
ILC-10147	64.361	Vavilov
ILC-10148	62.69	Vavilov
ILC-10149	64.453	Vavilov
ILC-10150	72.55	Vavilov
ILC-10151	56.687	Vavilov
ILC-10216	77.18	Vavilov
ILC-10219	66.864	Vavilov
ILC-10223	81.28	Vavilov
ILC-10229	85.54	Vavilov
ILC-10230	66.006	Vavilov
ILC-10256	78.99	Vavilov
ILC-10261	86.59	Vavilov
ILC-10287	84.61	Vavilov
ILC-10325	65.127	Vavilov
ILC-10335	85.82	Vavilov
ILC-10337	81.53	Vavilov
ILC-10365	74.8	Vavilov
ILC-10371	86.17	Vavilov
ILC-10381	87.69	Vavilov
ILC-10383	61.636	Vavilov
ILC-10436	62.47	Vavilov
ILC-10452	79.4	Vavilov
ILC-10458	68.312	Vavilov
ILC-10492	71.5	Vavilov
ILC-10495	64.24	Vavilov
ILC-10507	67.032	Vavilov
ILC-10508	67.572	Vavilov
ILC-10513	67.678	Vavilov
ILC-10514	67.019	Vavilov
ILC-10516	73.84	Vavilov
ILC-10518	80.49	Vavilov
ILC-10524	71.14	Vavilov
ILC-10527	62.691	Vavilov
ILC-10563	84	Vavilov
ILC-10583	67.7	Vavilov
ILC-10584	62.02	Vavilov
ILC-10591	63.077	Vavilov
ILC-10635	80.54	Vavilov
ILC-10643	81.38	Vavilov
ILC-10647	64.112	Vavilov
ILC-10649	87.46	Vavilov
ILC-10667	50.818	Vavilov
ILC-10685	76.92	Vavilov
ILC-10719	78.61	Vavilov
ILC-10725	76.77	Vavilov
ILC-187	27.48	Vavilov
ILC-2652	77.72	Vavilov
DOLINSKIJZELENOZERNYJN2	85.15	Vavilov
KUBANSKIJ16	75.34	Vavilov
ILC-5899	62.651	Vavilov
ILC-5900	62.726	Vavilov
ILC-5902	53.09	Vavilov
ILC-5904	62.838	Vavilov
SKOROSPELKA	55.906	Vavilov
AL'FA	61.661	Vavilov
DNEPROPETROVSKII	63.276	Vavilov
ILC-5909	59.5272	Vavilov
KUGARTSKIJ	63.16	Vavilov
ILC-5912	67.429	Vavilov
KINELSKII24	63.057	Vavilov
JUBILIEJNYJ	27.46	Vavilov
VYSOKOROSLYJN30	38.96	Vavilov
ILC-6090	27.51	Vavilov
KUGARTSKII	62.309	Vavilov
ILC-7262	32.82	Vavilov
ILC-7264	62.924	Vavilov
ILC-7268	48.4	Vavilov
ILC-7271	78.59	Vavilov
ILC-7276	45.33	Vavilov
ILC-7795	22.48	Vavilov
BIELYI	63.059	Vavilov
ILC-8619	87.48	Vavilov
ILC-8750	86.09	Vavilov
ILC-8751	84.68	Vavilov
ILC-8753	62.365	Vavilov
ILC-8754	87.58	Vavilov
ILC-8756	75.34	Vavilov
ILC-8757	62.362	Vavilov
ILC-8765	62.856	Vavilov
GIBRIDNYJ172	92.41	Vavilov
ILC-8774	74.51	Vavilov
ILC-9894	95.11	Vavilov
ILC-10102	66.565	Vavilov
ILC-10163	84.46	Vavilov
ILC-10166	70.31	Vavilov
ILC-10167	79.69	Vavilov
ILC-10168	84.22	Vavilov
ILC-10170	84.76	Vavilov
ILC-10172	77.11	Vavilov
ILC-10173	75.68	Vavilov
ILC-10174	75.55	Vavilov
ILC-10178	82.24	Vavilov
ILC-10179	75.91	Vavilov
ILC-10180	84.47	Vavilov
BIGSTAR	83.84	Vavilov
ILC-10183	84.39	Vavilov
ILC-10184	78.67	Vavilov
ILC-10185	84.03	Vavilov
ILC-10186	83.16	Vavilov
ILC-10189	84.45	Vavilov
ILC-10190	84.74	Vavilov
ILC-10192	63.508	Vavilov
ILC-10193	73.71	Vavilov
ILC-10194	84.44	Vavilov
ILC-10197	79.45	Vavilov
ILC-10201	84.58	Vavilov
ILC-10203	78.6	Vavilov
ILC-10235	65.075	Vavilov
ILC-10236	54.667	Vavilov
ILC-10237	64.777	Vavilov
ILC-10239	54.326	Vavilov
ILC-10240	52.76	Vavilov
ILC-10241	58.1263	Vavilov
ILC-10242	51.876	Vavilov
ILC-10243	54.853	Vavilov
ILC-10248	62.811	Vavilov
ILC-10251	75.73	Vavilov
ILC-10253	62.589	Vavilov
ILC-10264	65.434	Vavilov
ILC-10272	70.95	Vavilov
ILC-10273	63.845	Vavilov
ILC-10277	74.21	Vavilov
ILC-10282	62.786	Vavilov
ILC-10286	59.3431	Vavilov
ILC-10307	75.75	Vavilov
ILC-10319	81.24	Vavilov
ILC-10320	82.44	Vavilov
ILC-10322	57.8896	Vavilov
ILC-10324	65.911	Vavilov
ILC-10326	77.66	Vavilov
ILC-10328	45.53	Vavilov
ILC-10342	82.62	Vavilov
ILC-10355	65.819	Vavilov
ILC-10356	59.771	Vavilov
ILC-10358	65.211	Vavilov
ILC-10361	87.91	Vavilov
ILC-10406	67.881	Vavilov
ILC-10408	62.546	Vavilov
ILC-10409	88.2	Vavilov
ILC-10410	62.792	Vavilov
ILC-10412	81.51	Vavilov
ILC-10419	76.51	Vavilov
ILC-10423	72.02	Vavilov
ILC-10424	76.36	Vavilov
ILC-10428	87.21	Vavilov
ILC-10431	96.94	Vavilov
ILC-10453	62.152	Vavilov
ILC-10456	51.749	Vavilov
ILC-10457	63.325	Vavilov
ILC-10487	82.81	Vavilov
ILC-10491	64.365	Vavilov
ILC-10510	64.674	Vavilov
ILC-10511	63.602	Vavilov
ILC-10512	65.944	Vavilov
ILC-10515	68.047	Vavilov
ILC-10691	80.82	Vavilov
ILC-10693	81.85	Vavilov
ILC-10697	82.5	Vavilov
ILC-10698	88.85	Vavilov
ILC-10723	76.04	Vavilov
ILC-10727	83.37	Vavilov
FLIP-11-80C	27.97	FLIP
FLIP-11-13C	32.83	FLIP
FLIP-11-25C	42.37	FLIP
FLIP-11-17C	27.65	FLIP
D2017MU065	55.06	HT
K16PAHK001	37.4	HT
K16PAHK003	34.25	HT
FLIP-97-36C	61.478	FLIP
FLIP-97-37C	55.899	FLIP
FLIP-97-181C	33.33	FLIP
FLIP-89-73C	58.3209	FLIP
FLIP-93-22C	38.29	FLIP
FLIP-97-165C	37.75	FLIP
FLIP-96-60C	42.86	FLIP
FLIP-96-58C	47.52	FLIP
FLIP-04-35C	40.04	FLIP
FLIP-05-122C	40.5	FLIP
FLIP-05-158C	50.136	FLIP
FLIP-2003-117C	41.17	FLIP
FLIP-2003-57C	43.95	FLIP
FLIP-2003-94C	37.77	FLIP
FLIP-97-640C	38.35	FLIP
FLIP-97-649C	23.29	FLIP
FLIP-97-655C	32.55	FLIP
FLIP-97-661C	30.28	FLIP
FLIP-97-678C	29.8	FLIP
FLIP-97-680C	51.178	FLIP
FLIP-97-684C	45.05	FLIP
FLIP-97-692C	45.54	FLIP
FLIP-10-230C	49.983	FLIP
FLIP-10-129C	43.18	FLIP
FLIP-11-90C	37.34	FLIP
FLIP-11-183C	32.33	FLIP
FLIP-90-162C	60.899	FLIP
FLIP-90-17C	53.738	FLIP
FLIP-90-49C	48.34	FLIP
FLIP-90-97C	47.84	FLIP
FLIP-90-3C	50.155	FLIP
FLIP-90-13C	42.82	FLIP
FLIP-90-58C	53.151	FLIP
FLIP-91-67C	29.79	FLIP
FLIP-91-89C	47.75	FLIP
FLIP-91-190C	48.33	FLIP
FLIP-90-12C	46.98	FLIP
FLIP-91-182C	39.12	FLIP
FLIP-92-20C	56.427	FLIP
FLIP-92-23C	59.915	FLIP
FLIP-92-36C	56.968	FLIP
FLIP-92-41C	43.5	FLIP
FLIP-92-43C	41.38	FLIP
FLIP-92-57C	35.23	FLIP
FLIP-92-73C	37.91	FLIP
FLIP-92-84C	44.61	FLIP
FLIP-92-88C	46.31	FLIP
FLIP-92-91C	62.391	FLIP
FLIP-92-92C	41.93	FLIP
FLIP-92-157C	38.1	FLIP
FLIP-92-155C	36.6	FLIP
FLIP-93-256C	75.46	FLIP
FLIP-93-20C	37.73	FLIP
FLIP-93-25C	39.27	FLIP
FLIP-93-36C	51.204	FLIP
FLIP-93-37C	51.82	FLIP
FLIP-93-7C	47.01	FLIP
FLIP-93-106C	34.13	FLIP
FLIP-94-35C	42.4	FLIP
FLIP-93-89C	53.851	FLIP
FLIP-94-58C	46.72	FLIP
FLIP-94-124C	50.102	FLIP
FLIP-91-217C	37.76	FLIP
FLIP-97-174C	40.71	FLIP
FLIP-97-247C	67.396	FLIP
BELASEMIANNIJMESTNIJ	86.27	Vavilov
ILC-10574	80.92	Vavilov
FLIP-98-584C	39.56	FLIP
FLIP-05-010C	28.05	FLIP
FLIP-05-011C	35.55	FLIP
FLIP-05-012C	28.08	FLIP
FLIP-05-013C	45.35	FLIP
FLIP-05-014C	46.98	FLIP
FLIP-05-015C	57.142	FLIP
FLIP-05-017C	51	FLIP
FLIP-05-019C	50.189	FLIP
FLIP-05-025C	32.25	FLIP
FLIP-05-028C	33.64	FLIP
FLIP-05-030C	35.38	FLIP
FLIP-81-293C	59.871	FLIP
FLIP-84-15C	69.21	FLIP
FLIP-84-32C	56.588	FLIP
FLIP-84-34C	48.07	FLIP
FLIP-84-46C	56.813	FLIP
FLIP-84-97C	54.574	FLIP
FLIP-85-18C	56.073	FLIP
FLIP-85-20C	57.9909	FLIP
FLIP-85-48C	62.447	FLIP
FLIP-85-75C	66.092	FLIP
FLIP-88-14C	60.159	FLIP
FLIP-88-22C	85.22	FLIP
FLIP-88-2C	56.251	FLIP
FLIP-88-52C	40.53	FLIP
FLIP-88-76C	65.457	FLIP
FLIP-93-144C	37.94	FLIP
FLIP-93-166C	33.56	FLIP
FLIP-95-152C	43.31	FLIP
FLIP-95-154C	56.175	FLIP
FLIP-97-100C	43.26	FLIP
FLIP-97-101C	39.72	FLIP
FLIP-97-105C	38.18	FLIP
FLIP-97-124C	30.04	FLIP
FLIP-97-132C	36.35	FLIP
FLIP-97-139C	26.15	FLIP
FLIP-97-13C	64.059	FLIP
FLIP-97-184C	23.64	FLIP
FLIP-97-188C	45.09	FLIP
FLIP-97-204C	22.48	FLIP
FLIP-97-205C	47.98	FLIP
FLIP-97-211C	55.667	FLIP
FLIP-97-220C	37.14	FLIP
FLIP-97-223C	56.656	FLIP
FLIP-97-232C	30.68	FLIP
FLIP-97-24C	59.581	FLIP
FLIP-97-25C	47.43	FLIP
FLIP-97-26C	47.15	FLIP
FLIP-97-28C	47.68	FLIP
FLIP-97-32C	47.22	FLIP
FLIP-97-46C	56.118	FLIP
[truncated: 89 more rows]
